# Supplementary material for: Assessing Schmallenberg Virus Disease in Sardinia (Italy) After the First Epidemic Episode in 2012
Source: Pathogens. 2025 Apr 4;14(4):349. doi: 10.3390/pathogens14040349 (PMC12030605; doi:10.3390/pathogens14040349)
Supplement: Supplementary file 1 [file pathogens-14-00349-s001.zip]

Archive with 8 entries (8 files):
- Table S2.pdf
- Table S3.pdf
- Figure S2.pdf
- Figure S3.pdf
- Figure S5.pptx
- Figure S1.pptx
- Figure S4.pptx
- Table S1.pdf
